# Supplementary material for: The Influence of the FFAR4 Agonist TUG-891 on Liver Steatosis in ApoE-Knockout Mice
Source: Cardiovasc Drugs Ther. 2023 Jan 27;38(4):667–78. doi: 10.1007/s10557-023-07430-7 (PMC11266261; doi:10.1007/s10557-023-07430-7)
Supplement: Supplementary file 3 — (XLSX 32 kb) [file 10557_2023_7430_MOESM3_ESM.xlsx]

## Sheet: Arkusz1
ProteinGroups	AVG Log2 Ratio	Qvalue	Genes	ProteinDescriptions	Ratio	Local
Cytosol
Q9D2R0	-0.52281	0.0325063	Aacs	Acetoacetyl-CoA synthetase	0.696015	C
Q921H8	-0.789881	0.0408717	Acaa1a	3-ketoacyl-CoA thiolase A, peroxisomal	0.578392	C
Q8VCH0	-1.0951	0.0452719	Acaa1b	3-ketoacyl-CoA thiolase B, peroxisomal	0.468103	C
Q5XG73	0.962726	0.0377093	Acbd5	Acyl-CoA-binding domain-containing protein 5	1.94899	C
O55137	-0.806646	0.00363515	Acot1	Acyl-coenzyme A thioesterase 1	0.57171	C
Q9Z1T1	0.668412	0.0194566	Ap3b1	AP-3 complex subunit beta-1	1.58932	C
Q8JZV9	-0.563412	0.00650146	Bdh2	3-hydroxybutyrate dehydrogenase type 2	0.6767	C
D3Z6Q9	0.703871	0.00949891	Bin2	Bridging integrator 2	1.62887	C
P01029	0.539773	0.0244686	C4b	Complement C4-B	1.45374	C
P16015	-0.636683	0.022164	Ca3	Carbonic anhydrase 3	0.64319	C
Q8VCC2	-0.644625	0.0336486	Ces1	Liver carboxylesterase 1	0.639659	C
Q8VCT4	-0.694984	0.0251377	Ces1d	Carboxylesterase 1D	0.617716	C
Q64176	-0.86651	0.0364883	Ces1e	Carboxylesterase 1E	0.548472	C
Q91WU0	-0.675096	0.0329469	Ces1f	Carboxylesterase 1F	0.626291	C
Q8QZR3	-0.813337	0.00957039	Ces2a	Pyrethroid hydrolase Ces2a	0.569064	C
O35744	0.857947	0.0404004	Chil3	Chitinase-like protein 3	1.81246	C
P28654	-0.92484	0.0476114	Dcn	Decorin	0.526739	C
P16294	0.560161	0.0287945	F9	Coagulation factor IX	1.47443	C
E9PV24	0.913143	0.0315436	Fga	Fibrinogen alpha chain	1.88314	C
Q8K0E8	0.977122	0.0296773	Fgb	Fibrinogen beta chain	1.96853	C
Q8VCM7	0.817373	0.0302846	Fgg	Fibrinogen gamma chain	1.76219	C
P97501	-0.832006	0.0477859	Fmo3	Dimethylaniline monooxygenase [N-oxide-forming] 3	0.561748	C
P24472	-0.635269	0.00507213	Gsta4	Glutathione S-transferase A4	0.643821	C
Q80ZM7	-0.629609	0.00170206	Gtf2a2	Transcription initiation factor IIA subunit 2	0.646352	C
Q61646	1.80375	0.0322578	Hp	Haptoglobin	3.49126	C
Q91X72	1.33184	0.0165039	Hpx	Hemopexin	2.51724	C
Q9ESB3	0.69234	0.000441031	Hrg	Histidine-rich glycoprotein	1.6159	C
Q8VCR2	-0.512284	0.0230613	Hsd17b13	17-beta-hydroxysteroid dehydrogenase 13	0.701112	C
P01868;P01869	1.19302	0.0109627	Ighg1	Ig gamma-1 chain C region secreted form;Ig gamma-1 chain C region, membrane-bound form	2.28631	C
Q9JHU9	1.68578	0.0325063	Isyna1	Inositol-3-phosphate synthase 1	3.21714	C
A6X935	1.24926	0.00650146	Itih4	Inter alpha-trypsin inhibitor, heavy chain 4	2.3772	C
Q9QXD8	-0.8853	0.00826087	Limd1	LIM domain-containing protein 1	0.541375	C
Q8JZS0	0.520798	0.0218461	Lin7a	Protein lin-7 homolog A	1.43475	C
A2BIM8;P02762;P04938	0.606654	0.0496118	Mup18;Mup6;Mup11	Major urinary protein 18;Major urinary protein 6;Major urinary protein 11	1.52272	C
Q61879	0.549868	0.048232	Myh10	Myosin-10	1.46395	C
Q9QYF9	0.495161	0.0476114	Ndrg3	Protein NDRG3	1.40948	C
Q91W63	-0.771742	0.0322578	Nmrk1	Nicotinamide riboside kinase 1	0.58571	C
P29758	-0.702453	0.047979	Oat	Ornithine aminotransferase, mitochondrial	0.614527	C
Q9CWW6	-0.762897	0.0218817	Pin4	Peptidyl-prolyl cis-trans isomerase NIMA-interacting 4	0.589312	C
P31725	1.13143	0.0280498	S100a9	Protein S100-A9	2.19076	C
Q9EPB5	-0.585814	0.00972106	Serhl	Serine hydrolase-like protein	0.666273	C
Q9ERB0	0.622259	0.0326508	Snap29	Synaptosomal-associated protein 29	1.53928	C
P62305	0.527766	0.0340485	Snrpe	Small nuclear ribonucleoprotein E	1.4417	C
Q8K330	0.905184	0.00826087	Ssh3	Protein phosphatase Slingshot homolog 3	1.87278	C
P42227	0.526477	0.0176568	Stat3	Signal transducer and activator of transcription 3	1.44041	C
Q921I1	0.729116	0.0287945	Tf	Serotransferrin	1.65762	C
Q9QZU9	0.658241	0.00658159	Ube2l6	Ubiquitin/ISG15-conjugating enzyme E2 L6	1.57816	C
Mitochondria
B2RX12	-0.864408	0.000370862	Abcc3	Canalicular multispecific organic anion transporter 2	0.549272	M
Q8VCH0	-0.7017	0.0101552	Acaa1b	3-ketoacyl-CoA thiolase B, peroxisomal	0.614847	M
Q9QYR7	-0.76933	0.0453195	Acot3	Acyl-coenzyme A thioesterase 3	0.58669	M
Q9Z0F8	0.869976	0.000244772	Adam17	Disintegrin and metalloproteinase domain-containing protein 17	1.82763	M
P21570	0.640504	0.00119161	Ang	Angiogenin	1.55887	M
P12246	1.73748	0.000724042	Apcs	Serum amyloid P-component	3.33451	M
P15920	2.07852	0.00148066	Atp6v0a2	V-type proton ATPase 116 kDa subunit a2	4.22375	M
Q8R016	-0.680348	0.00523713	Blmh	Bleomycin hydrolase	0.624015	M
P08607	0.846133	0.00191561	C4bpa	C4b-binding protein	1.79768	M
Q8K182	1.54961	0.000370862	C8a	Complement component C8 alpha chain	2.92738	M
Q8VCG4	0.679018	0.00177084	C8g	Complement component C8 gamma chain	1.60105	M
Q9WVT6	-0.592413	0.00833122	Ca14	Carbonic anhydrase 14	0.663233	M
P16015	-0.847832	0.000467394	Ca3	Carbonic anhydrase 3	0.555619	M
P51437	0.79128	0.00323271	Camp	Cathelicidin antimicrobial peptide	1.73061	M
Q4VAA2	-1.19733	0.00764889	Cdv3	Protein CDV3	0.436081	M
P06909	0.735097	0.000938958	Cfh	Complement factor H	1.66451	M
O35744	0.894998	0.00342081	Chil3	Chitinase-like protein 3	1.85961	M
Q9CZR4	-0.647878	0.00747131	Cmtm8	CKLF-like MARVEL transmembrane domain-containing protein 8	0.638218	M
Q9CQ02	0.716479	0.0198032	Commd4	COMM domain-containing protein 4	1.64317	M
Q9JHH6	0.833398	0.00427742	Cpb2	Carboxypeptidase B2	1.78188	M
P09581	0.721713	0.025477	Csf1r	Macrophage colony-stimulating factor 1 receptor	1.64914	M
Q64464	0.642291	0.00281088	Cyp3a13	Cytochrome P450 3A13	1.56081	M
Q9JMA7	0.755929	0.0127427	Cyp3a41a	Cytochrome P450 3A41	1.68872	M
O88833	-0.663639	0.0254458	Cyp4a10	Cytochrome P450 4A10	0.631284	M
O35728	-0.679421	0.0128873	Cyp4a14	Cytochrome P450 4A14	0.624416	M
Q60991	0.87503	0.00129399	Cyp7b1	Cytochrome P450 7B1	1.83405	M
Q3UP87	1.52833	0.00078834	Elane	Neutrophil elastase	2.88451	M
Q9Z2H5	-0.617971	0.0288125	Epb41l1	Band 4.1-like protein 1	0.651587	M
Q8R3S6	0.730947	0.00326078	Exoc1	Exocyst complex component 1	1.65973	M
P70375	0.837345	0.00626655	F7	Coagulation factor VII	1.78676	M
E9PV24	0.629521	0.0049426	Fga	Fibrinogen alpha chain	1.54705	M
Q8K0E8	0.720565	0.00161292	Fgb	Fibrinogen beta chain	1.64783	M
Q71KU9	1.0675	0.00177084	Fgl1	Fibrinogen-like protein 1	2.0958	M
P97501	-0.730661	0.0258816	Fmo3	Dimethylaniline monooxygenase [N-oxide-forming] 3	0.602628	M
P24472	-0.709297	0.0200103	Gsta4	Glutathione S-transferase A4	0.611618	M
Q80W21	0.811157	0.00788051	Gstm7	Glutathione S-transferase Mu 7	1.75462	M
P28078	0.657513	0.0484967	H2-DMa	Class II histocompatibility antigen, M alpha chain	1.57736	M
Q9EQ21	-0.734452	0.0390766	Hamp	Hepcidin	0.601046	M
Q9NYQ2	-0.829604	0.00912179	Hao2	Hydroxyacid oxidase 2	0.562683	M
Q61646	1.0792	0.000244772	Hp	Haptoglobin	2.11287	M
Q91X72	0.857295	0.00177084	Hpx	Hemopexin	1.81164	M
Q9R092	-0.68246	0.0110639	Hsd17b6	17-beta-hydroxysteroid dehydrogenase type 6	0.623102	M
P01868;P01869	1.46967	0.0192636	Ighg1	Ig gamma-1 chain C region secreted form;Ig gamma-1 chain C region, membrane-bound form	2.76959	M
P01633	-1.12538	0.0313796	Igk-V19-17	Ig kappa chain V19-17	0.45838	M
Q61704	1.25298	0.0228062	Itih3	Inter-alpha-trypsin inhibitor heavy chain H3	2.38333	M
A6X935	0.914518	0.00113339	Itih4	Inter alpha-trypsin inhibitor, heavy chain 4	1.88494	M
Q99JH8	0.629674	0.00465681	Kdelr1	ER lumen protein-retaining receptor 1	1.54722	M
P11672	1.93774	0.000370862	Lcn2	Neutrophil gelatinase-associated lipocalin	3.83104	M
Q7TNG8	0.792843	0.000370862	Ldhd	Probable D-lactate dehydrogenase, mitochondrial	1.73249	M
O89017	0.607121	0.00129399	Lgmn	Legumain	1.52322	M
Q91YX5	0.629353	0.00162232	Lpgat1	Acyl-CoA:lysophosphatidylglycerol acyltransferase 1	1.54687	M
P08071	0.912269	0.00118268	Ltf	Lactotransferrin	1.882	M
P08905	0.788165	0.0046286	Lyz2	Lysozyme C-2	1.72688	M
P11247	1.22868	0.00337578	Mpo	Myeloperoxidase	2.34352	M
A2BIM8;P02762;P04938	0.705624	0.00434927	Mup18;Mup6;Mup11	Major urinary protein 18;Major urinary protein 6;Major urinary protein 11	1.63085	M
Q9D7V9	0.713452	0.000978975	Naaa	N-acylethanolamine-hydrolyzing acid amidase	1.63972	M
P01638	0.637813	0.00325213	NaN	Ig kappa chain V-V region L6 (Fragment)	1.55597	M
P04264	-0.637521	0.0300445	NaN	NaN	0.642816	M
P50295	-0.872513	0.000370862	Nat2	Arylamine N-acetyltransferase 2	0.546195	M
Q9CWG8	0.742893	0.00210835	Ndufaf7	Protein arginine methyltransferase NDUFAF7, mitochondrial	1.67353	M
Q8BK30	0.592943	0.000724042	Ndufv3	NADH dehydrogenase [ubiquinone] flavoprotein 3, mitochondrial	1.50832	M
O08692	0.762531	0.00078933	Ngp	Neutrophilic granule protein	1.69646	M
Q9D3A8	0.988937	0.0178898	Nos1ap	Carboxyl-terminal PDZ ligand of neuronal nitric oxide synthase protein	1.98472	M
Q60590	1.23372	0.000732679	Orm1	Alpha-1-acid glycoprotein 1	2.35173	M
Q9Z126	0.653993	0.00833122	Pf4	Platelet factor 4	1.57352	M
O88593	1.03266	0.00189735	Pglyrp1	Peptidoglycan recognition protein 1	2.04579	M
Q7TSH2	-0.597439	0.0219454	Phkb	Phosphorylase b kinase regulatory subunit beta	0.660926	M
Q9DB30	-0.658338	0.0193208	Phkg2	Phosphorylase b kinase gamma catalytic chain, liver/testis isoform	0.633608	M
Q8BG07	0.932976	0.00779462	Pld4	5'-3' exonuclease PLD4	1.90921	M
Q61144	0.785796	0.0254689	Psen2	Presenilin-2	1.72404	M
Q9ERU9	-0.79694	0.00182275	Ranbp2	E3 SUMO-protein ligase RanBP2	0.575569	M
P70335	-1.31297	0.0145116	Rock1	Rho-associated protein kinase 1	0.402492	M
P08207	-0.861914	0.0183394	S100a10	Protein S100-A10	0.550222	M
Q8R121	0.913721	0.0046286	Serpina10	Protein Z-dependent protease inhibitor	1.8839	M
Q91WP6	1.27491	0.00182275	Serpina3n	Serine protease inhibitor A3N	2.41984	M
Q9D154	-0.67732	0.00618014	Serpinb1a	Leukocyte elastase inhibitor A	0.625326	M
Q8R3V5	-0.945405	0.000293021	Sh3glb2	Endophilin-B2	0.519284	M
Q5PT54	1.03313	0.0012974	Slc10a5	Sodium/bile acid cotransporter 5	2.04645	M
Q91WU2	1.20896	0.0185398	Slc22a7	Solute carrier family 22 member 7	2.31171	M
Q9CQS4	-0.635506	0.00475982	Slc25a46	Solute carrier family 25 member 46	0.643715	M
Q8BLX4	0.917674	0.00162232	Slc35c1	GDP-fucose transporter 1	1.88907	M
Q91WV7	1.15349	0.000391046	Slc3a1	Neutral and basic amino acid transport protein rBAT	2.22452	M
Q8BFQ6	0.601796	0.0046286	Slc49a4	Solute carrier family 49 member 4	1.5176	M
Q9QXZ6	-0.816144	0.0462986	Slco1a1	Solute carrier organic anion transporter family member 1A1	0.567958	M
P27048;P63163	0.950463	0.00805733	Snrpb;Snrpn	Small nuclear ribonucleoprotein-associated protein B;Small nuclear ribonucleoprotein-associated protein N	1.93249	M
O70493	-1.0574	0.0453195	Snx12	Sorting nexin-12	0.480497	M
Q91Y74	0.730042	0.0117931	St3gal4	CMP-N-acetylneuraminate-beta-galactosamide-alpha-2,3-sialyltransferase 4	1.65869	M
Q923B6	0.717354	0.00772539	Steap4	Metalloreductase STEAP4	1.64416	M
Q8VDS8	0.840609	0.000244772	Stx18	Syntaxin-18	1.79081	M
P01831	-0.618932	0.0272083	Thy1	Thy-1 membrane glycoprotein	0.651153	M
Q9DCS1	0.76517	0.017688	Tmem176a	Transmembrane protein 176A	1.69957	M
Q62452	-0.713351	0.0327053	Ugt1a9	UDP-glucuronosyltransferase 1A9	0.609902	M
P62069	-0.727791	0.00241668	Usp46	Ubiquitin carboxyl-terminal hydrolase 46	0.603828	M

## Sheet: w-o duplicates
ProteinGroups	AVG Log2 Ratio	Qvalue	Genes	ProteinDescriptions	Ratio	Local
Mitochondria + Cytosol
Q8VCH0	-1.0951	0.0452719	Acaa1b	3-ketoacyl-CoA thiolase B, peroxisomal	0.54	B
P16015	-0.847832	0.000467394	Ca3	Carbonic anhydrase 3	0.599	B
O35744	0.857947	0.0404004	Chil3	Chitinase-like protein 3	1.83	B
E9PV24	0.913143	0.0315436	Fga	Fibrinogen alpha chain	1.71	B
Q8K0E8	0.977122	0.0296773	Fgb	Fibrinogen beta chain	1.8	B
P97501	-0.832006	0.0477859	Fmo3	Dimethylaniline monooxygenase [N-oxide-forming] 3	0.58	B
P24472	-0.709297	0.0200103	Gsta4	Glutathione S-transferase A4	0.62	B
Q61646	1.80375	0.0322578	Hp	Haptoglobin	2.8	B
Q91X72	1.33184	0.0165039	Hpx	Hemopexin	2.16	B
P01868;P01869	1.19302	0.0109627	Ighg1	Ig gamma-1 chain C region secreted form;Ig gamma-1 chain C region, membrane-bound form	2.5	B
A6X935	1.24926	0.00650146	Itih4	Inter alpha-trypsin inhibitor, heavy chain 4	2.13	B
A2BIM8;P02762;P04938	0.606654	0.0496118	Mup18;Mup6;Mup11	Major urinary protein 18;Major urinary protein 6;Major urinary protein 11	1.57	B
Cytosol
Q9D2R0	-0.52281	0.0325063	Aacs	Acetoacetyl-CoA synthetase	0.696015	C
Q921H8	-0.789881	0.0408717	Acaa1a	3-ketoacyl-CoA thiolase A, peroxisomal	0.578392	C
Q5XG73	0.962726	0.0377093	Acbd5	Acyl-CoA-binding domain-containing protein 5	1.94899	C
O55137	-0.806646	0.00363515	Acot1	Acyl-coenzyme A thioesterase 1	0.57171	C
Q9Z1T1	0.668412	0.0194566	Ap3b1	AP-3 complex subunit beta-1	1.58932	C
Q8JZV9	-0.563412	0.00650146	Bdh2	3-hydroxybutyrate dehydrogenase type 2	0.6767	C
D3Z6Q9	0.703871	0.00949891	Bin2	Bridging integrator 2	1.62887	C
P01029	0.539773	0.0244686	C4b	Complement C4-B	1.45374	C
Q8VCC2	-0.644625	0.0336486	Ces1	Liver carboxylesterase 1	0.639659	C
Q8VCT4	-0.694984	0.0251377	Ces1d	Carboxylesterase 1D	0.617716	C
Q64176	-0.86651	0.0364883	Ces1e	Carboxylesterase 1E	0.548472	C
Q91WU0	-0.675096	0.0329469	Ces1f	Carboxylesterase 1F	0.626291	C
Q8QZR3	-0.813337	0.00957039	Ces2a	Pyrethroid hydrolase Ces2a	0.569064	C
P28654	-0.92484	0.0476114	Dcn	Decorin	0.526739	C
P16294	0.560161	0.0287945	F9	Coagulation factor IX	1.47443	C
Q8VCM7	0.817373	0.0302846	Fgg	Fibrinogen gamma chain	1.76219	C
Q80ZM7	-0.629609	0.00170206	Gtf2a2	Transcription initiation factor IIA subunit 2	0.646352	C
Q9ESB3	0.69234	0.000441031	Hrg	Histidine-rich glycoprotein	1.6159	C
Q8VCR2	-0.512284	0.0230613	Hsd17b13	17-beta-hydroxysteroid dehydrogenase 13	0.701112	C
Q9JHU9	1.68578	0.0325063	Isyna1	Inositol-3-phosphate synthase 1	3.21714	C
Q9QXD8	-0.8853	0.00826087	Limd1	LIM domain-containing protein 1	0.541375	C
Q8JZS0	0.520798	0.0218461	Lin7a	Protein lin-7 homolog A	1.43475	C
Q61879	0.549868	0.048232	Myh10	Myosin-10	1.46395	C
Q9QYF9	0.495161	0.0476114	Ndrg3	Protein NDRG3	1.40948	C
Q91W63	-0.771742	0.0322578	Nmrk1	Nicotinamide riboside kinase 1	0.58571	C
P29758	-0.702453	0.047979	Oat	Ornithine aminotransferase, mitochondrial	0.614527	C
Q9CWW6	-0.762897	0.0218817	Pin4	Peptidyl-prolyl cis-trans isomerase NIMA-interacting 4	0.589312	C
P31725	1.13143	0.0280498	S100a9	Protein S100-A9	2.19076	C
Q9EPB5	-0.585814	0.00972106	Serhl	Serine hydrolase-like protein	0.666273	C
Q9ERB0	0.622259	0.0326508	Snap29	Synaptosomal-associated protein 29	1.53928	C
P62305	0.527766	0.0340485	Snrpe	Small nuclear ribonucleoprotein E	1.4417	C
Q8K330	0.905184	0.00826087	Ssh3	Protein phosphatase Slingshot homolog 3	1.87278	C
P42227	0.526477	0.0176568	Stat3	Signal transducer and activator of transcription 3	1.44041	C
Q921I1	0.729116	0.0287945	Tf	Serotransferrin	1.65762	C
Q9QZU9	0.658241	0.00658159	Ube2l6	Ubiquitin/ISG15-conjugating enzyme E2 L6	1.57816	C
Mitochondria
B2RX12	-0.864408	0.000370862	Abcc3	Canalicular multispecific organic anion transporter 2	0.549272	M
Q9QYR7	-0.76933	0.0453195	Acot3	Acyl-coenzyme A thioesterase 3	0.58669	M
Q9Z0F8	0.869976	0.000244772	Adam17	Disintegrin and metalloproteinase domain-containing protein 17	1.82763	M
P21570	0.640504	0.00119161	Ang	Angiogenin	1.55887	M
P12246	1.73748	0.000724042	Apcs	Serum amyloid P-component	3.33451	M
P15920	2.07852	0.00148066	Atp6v0a2	V-type proton ATPase 116 kDa subunit a2	4.22375	M
Q8R016	-0.680348	0.00523713	Blmh	Bleomycin hydrolase	0.624015	M
P08607	0.846133	0.00191561	C4bpa	C4b-binding protein	1.79768	M
Q8K182	1.54961	0.000370862	C8a	Complement component C8 alpha chain	2.92738	M
Q8VCG4	0.679018	0.00177084	C8g	Complement component C8 gamma chain	1.60105	M
Q9WVT6	-0.592413	0.00833122	Ca14	Carbonic anhydrase 14	0.663233	M
P51437	0.79128	0.00323271	Camp	Cathelicidin antimicrobial peptide	1.73061	M
Q4VAA2	-1.19733	0.00764889	Cdv3	Protein CDV3	0.436081	M
P06909	0.735097	0.000938958	Cfh	Complement factor H	1.66451	M
Q9CZR4	-0.647878	0.00747131	Cmtm8	CKLF-like MARVEL transmembrane domain-containing protein 8	0.638218	M
Q9CQ02	0.716479	0.0198032	Commd4	COMM domain-containing protein 4	1.64317	M
Q9JHH6	0.833398	0.00427742	Cpb2	Carboxypeptidase B2	1.78188	M
P09581	0.721713	0.025477	Csf1r	Macrophage colony-stimulating factor 1 receptor	1.64914	M
Q64464	0.642291	0.00281088	Cyp3a13	Cytochrome P450 3A13	1.56081	M
Q9JMA7	0.755929	0.0127427	Cyp3a41a	Cytochrome P450 3A41	1.68872	M
O88833	-0.663639	0.0254458	Cyp4a10	Cytochrome P450 4A10	0.631284	M
O35728	-0.679421	0.0128873	Cyp4a14	Cytochrome P450 4A14	0.624416	M
Q60991	0.87503	0.00129399	Cyp7b1	Cytochrome P450 7B1	1.83405	M
Q3UP87	1.52833	0.00078834	Elane	Neutrophil elastase	2.88451	M
Q9Z2H5	-0.617971	0.0288125	Epb41l1	Band 4.1-like protein 1	0.651587	M
Q8R3S6	0.730947	0.00326078	Exoc1	Exocyst complex component 1	1.65973	M
P70375	0.837345	0.00626655	F7	Coagulation factor VII	1.78676	M
Q71KU9	1.0675	0.00177084	Fgl1	Fibrinogen-like protein 1	2.0958	M
Q80W21	0.811157	0.00788051	Gstm7	Glutathione S-transferase Mu 7	1.75462	M
P28078	0.657513	0.0484967	H2-DMa	Class II histocompatibility antigen, M alpha chain	1.57736	M
Q9EQ21	-0.734452	0.0390766	Hamp	Hepcidin	0.601046	M
Q9NYQ2	-0.829604	0.00912179	Hao2	Hydroxyacid oxidase 2	0.562683	M
Q9R092	-0.68246	0.0110639	Hsd17b6	17-beta-hydroxysteroid dehydrogenase type 6	0.623102	M
P01633	-1.12538	0.0313796	Igk-V19-17	Ig kappa chain V19-17	0.45838	M
Q61704	1.25298	0.0228062	Itih3	Inter-alpha-trypsin inhibitor heavy chain H3	2.38333	M
Q99JH8	0.629674	0.00465681	Kdelr1	ER lumen protein-retaining receptor 1	1.54722	M
P11672	1.93774	0.000370862	Lcn2	Neutrophil gelatinase-associated lipocalin	3.83104	M
Q7TNG8	0.792843	0.000370862	Ldhd	Probable D-lactate dehydrogenase, mitochondrial	1.73249	M
O89017	0.607121	0.00129399	Lgmn	Legumain	1.52322	M
Q91YX5	0.629353	0.00162232	Lpgat1	Acyl-CoA:lysophosphatidylglycerol acyltransferase 1	1.54687	M
P08071	0.912269	0.00118268	Ltf	Lactotransferrin	1.882	M
P08905	0.788165	0.0046286	Lyz2	Lysozyme C-2	1.72688	M
P11247	1.22868	0.00337578	Mpo	Myeloperoxidase	2.34352	M
Q9D7V9	0.713452	0.000978975	Naaa	N-acylethanolamine-hydrolyzing acid amidase	1.63972	M
P01638	0.637813	0.00325213	NaN	Ig kappa chain V-V region L6 (Fragment)	1.55597	M
P04264	-0.637521	0.0300445	NaN	NaN	0.642816	M
P50295	-0.872513	0.000370862	Nat2	Arylamine N-acetyltransferase 2	0.546195	M
Q9CWG8	0.742893	0.00210835	Ndufaf7	Protein arginine methyltransferase NDUFAF7, mitochondrial	1.67353	M
Q8BK30	0.592943	0.000724042	Ndufv3	NADH dehydrogenase [ubiquinone] flavoprotein 3, mitochondrial	1.50832	M
O08692	0.762531	0.00078933	Ngp	Neutrophilic granule protein	1.69646	M
Q9D3A8	0.988937	0.0178898	Nos1ap	Carboxyl-terminal PDZ ligand of neuronal nitric oxide synthase protein	1.98472	M
Q60590	1.23372	0.000732679	Orm1	Alpha-1-acid glycoprotein 1	2.35173	M
Q9Z126	0.653993	0.00833122	Pf4	Platelet factor 4	1.57352	M
O88593	1.03266	0.00189735	Pglyrp1	Peptidoglycan recognition protein 1	2.04579	M
Q7TSH2	-0.597439	0.0219454	Phkb	Phosphorylase b kinase regulatory subunit beta	0.660926	M
Q9DB30	-0.658338	0.0193208	Phkg2	Phosphorylase b kinase gamma catalytic chain, liver/testis isoform	0.633608	M
Q8BG07	0.932976	0.00779462	Pld4	5'-3' exonuclease PLD4	1.90921	M
Q61144	0.785796	0.0254689	Psen2	Presenilin-2	1.72404	M
Q9ERU9	-0.79694	0.00182275	Ranbp2	E3 SUMO-protein ligase RanBP2	0.575569	M
P70335	-1.31297	0.0145116	Rock1	Rho-associated protein kinase 1	0.402492	M
P08207	-0.861914	0.0183394	S100a10	Protein S100-A10	0.550222	M
Q8R121	0.913721	0.0046286	Serpina10	Protein Z-dependent protease inhibitor	1.8839	M
Q91WP6	1.27491	0.00182275	Serpina3n	Serine protease inhibitor A3N	2.41984	M
Q9D154	-0.67732	0.00618014	Serpinb1a	Leukocyte elastase inhibitor A	0.625326	M
Q8R3V5	-0.945405	0.000293021	Sh3glb2	Endophilin-B2	0.519284	M
Q5PT54	1.03313	0.0012974	Slc10a5	Sodium/bile acid cotransporter 5	2.04645	M
Q91WU2	1.20896	0.0185398	Slc22a7	Solute carrier family 22 member 7	2.31171	M
Q9CQS4	-0.635506	0.00475982	Slc25a46	Solute carrier family 25 member 46	0.643715	M
Q8BLX4	0.917674	0.00162232	Slc35c1	GDP-fucose transporter 1	1.88907	M
Q91WV7	1.15349	0.000391046	Slc3a1	Neutral and basic amino acid transport protein rBAT	2.22452	M
Q8BFQ6	0.601796	0.0046286	Slc49a4	Solute carrier family 49 member 4	1.5176	M
Q9QXZ6	-0.816144	0.0462986	Slco1a1	Solute carrier organic anion transporter family member 1A1	0.567958	M
P27048;P63163	0.950463	0.00805733	Snrpb;Snrpn	Small nuclear ribonucleoprotein-associated protein B;Small nuclear ribonucleoprotein-associated protein N	1.93249	M
O70493	-1.0574	0.0453195	Snx12	Sorting nexin-12	0.480497	M
Q91Y74	0.730042	0.0117931	St3gal4	CMP-N-acetylneuraminate-beta-galactosamide-alpha-2,3-sialyltransferase 4	1.65869	M
Q923B6	0.717354	0.00772539	Steap4	Metalloreductase STEAP4	1.64416	M
Q8VDS8	0.840609	0.000244772	Stx18	Syntaxin-18	1.79081	M
P01831	-0.618932	0.0272083	Thy1	Thy-1 membrane glycoprotein	0.651153	M
Q9DCS1	0.76517	0.017688	Tmem176a	Transmembrane protein 176A	1.69957	M
Q62452	-0.713351	0.0327053	Ugt1a9	UDP-glucuronosyltransferase 1A9	0.609902	M
P62069	-0.727791	0.00241668	Usp46	Ubiquitin carboxyl-terminal hydrolase 46	0.603828	M
